# Supplementary material for: Quantifying the Evolutionary Constraints and Potential of Hepatitis C Virus NS5A Protein
Source: mSystems. 2021 Apr 13;6(2):e01111-20. doi: 10.1128/mSystems.01111-20 (PMC8546995; doi:10.1128/mSystems.01111-20)
Supplement: DATA SET S1 [file msystems.01111-20-sd001.txt]

mutation	rf_0	rf_10	rf_40	rf_100
D18A	0	0	0	0
D18C	0	0	0	0
D18E	0	0	0	0
D18F	0	0	0	0
D18G	0	0	0	0
D18H	0	0	0	0
D18I	0	0	0	0
D18K	0	0	0	0
D18L	0	0	0	0
D18M	0	0	0	0
D18N	0	0	0	0
D18P	0	0	0	0
D18Q	0	0	0	0
D18R	0	0	0	0
D18S	0	0	0	0
D18T	0	0	0	0
D18V	0	0	0	0
D18W	0	0	0	0
D18Y	0	0	0	0
F19A	0	0	0	0
F19C	0	0	0	0
F19D	0	0	0	0
F19E	0	0	0	0
F19G	0	0	0	0
F19H	0	0	0	0
F19I	0	0	0	0
F19K	0	0	0	0
F19L	0.2077	0.2212	0.2193	0.0163
F19M	0.1175	0.1347	0.1046	0.0104
F19N	0	0	0	0
F19P	0	0	0	0
F19Q	0	0	0	0
F19R	0	0	0	0
F19S	0	0	0	0
F19T	0	0	0	0
F19V	0	0	0	0
F19W	0.1676	0.4339	0.7069	0.2958
F19Y	0.0427	0.1065	0.1498	0.1533
K20A	0.1174	0.1972	0.2603	0.0974
K20C	0.1126	0.1988	0.2243	0.058
K20D	0	0	0	0
K20E	0	0	0	0
K20F	0.0957	0.2587	0.2717	0.0492
K20G	0.2173	0.2071	0.2388	0.0153
K20H	0	0	0	0
K20I	0.1856	0.545	1.1375	0.5603
K20L	0.1181	0.3669	0.9363	0.4649
K20M	0.1454	0.3814	0.4391	0.2975
K20N	0	0	0	0
K20P	0	0	0	0
K20Q	0	0	0	0
K20R	0.5204	0.7501	0.738	0.1614
K20S	0.1259	0.1677	0.1974	0.0446
K20T	0.1537	0.308	0.3512	0.253
K20V	0.1456	0.3666	0.517	0.2935
K20W	0.1337	0.3898	0.5316	0.343
K20Y	0.2696	0.6834	0.7018	0.1513
N21A	1.6558	0.4183	0.1961	0.0207
N21C	1.3186	0.2658	0.1628	0.0181
N21D	0.757	0.3123	0.2866	0.0395
N21E	0.4839	0.5252	0.478	0.1101
N21F	0.9793	0.0724	0.0838	0.0112
N21G	1.7236	1.3411	0.4279	0.0385
N21H	1.0018	0.2371	0.1586	0.0126
N21I	0.5043	0.0696	0.2205	0.0017
N21K	1.1994	0.6475	0.3403	0.0082
N21L	0.9989	0.0501	0.1904	0.014
N21M	0.8713	0.1864	0.2286	0.0028
N21P	0	0	0	0
N21Q	1.2702	0.6564	0.2288	0.006
N21R	0.3032	0.1987	0.0997	0
N21S	1.393	0.4654	0.1986	0.0098
N21T	0.8866	0.2734	0.1894	0.009
N21V	0.1913	0.0907	0.1044	0.0046
N21W	1.134	0.0895	0.1222	0.0055
N21Y	0.7044	0.0813	0.2228	0.0092
W22A	0.0178	0.0415	0.0876	0.1485
W22C	0	0	0	0
W22D	0	0	0	0
W22E	0	0	0	0
W22F	NaN	NaN	NaN	NaN
W22G	0	0	0	0
W22H	0	0	0	0
W22I	0	0	0	0
W22K	0	0	0	0
W22L	0	0	0	0
W22M	0.0934	0.2692	0.5541	0.5395
W22N	0	0	0	0
W22P	0	0	0	0
W22Q	0	0	0	0
W22R	0	0	0	0
W22S	0	0	0	0
W22T	0	0	0	0
W22V	0	0	0	0
W22Y	0.302	0.334	0.5513	0.0437
L23A	0.2571	0.3399	0.1645	0.0133
L23C	0.2857	0.3468	0.2729	0.0102
L23D	0	0	0	0
L23E	NaN	NaN	NaN	NaN
L23F	0.1218	0.2762	0.6274	0.2912
L23G	0.0136	0.0319	0.0486	0.0326
L23H	0	0	0	0
L23I	0.5247	0.6639	0.6095	0.1333
L23K	0	0	0	0
L23M	0.6784	0.8805	0.5501	0.0584
L23N	0	0	0	0
L23P	0	0	0	0
L23Q	0	0	0	0
L23R	0	0	0	0
L23S	0	0	0	0
L23T	0	0	0	0
L23V	0.4007	0.6306	0.4593	0.1094
L23W	0.1102	0.2041	0.2537	0
L23Y	0	0	0	0
T24A	1.1759	3.5288	5.9447	4.4108
T24C	0.5786	2.4284	6.7318	7.2177
T24D	0	0	0	0
T24E	0	0	0	0
T24F	0.9476	0.9173	0.3828	0.025
T24G	1.1171	5.6356	24.791	49.0934
T24H	0.1056	0.0125	0.244	0
T24I	0.7577	0.3696	0.1885	0.0181
T24K	0.2237	0.3858	0.3964	0.0065
T24L	0.4285	0.1392	0.2637	0.0101
T24M	0.5725	0.5635	0.2489	0.0402
T24N	0.9826	0.196	0.1491	0.0116
T24P	NaN	NaN	NaN	NaN
T24Q	0.2289	0.3134	0.1529	0.0316
T24R	0.299	0.4073	0.8861	2.1471
T24S	0.7791	3.522	11.3691	15.0532
T24V	0.3773	0.0934	0.2156	0.0079
T24W	0.6772	0.1269	0.1748	0.0212
T24Y	0.9781	0.2761	0.1896	0.0167
S25A	1.3795	1.071	0.5808	0.0724
S25C	0.3918	0.5908	0.6528	0.0934
S25D	0	0	0	0
S25E	0	0	0	0
S25F	0.1234	0.2644	0.7143	0.3097
S25G	2.1003	4.7631	6.1003	0.884
S25H	0	0	0	0
S25I	0.0685	0.0579	0.4138	0
S25K	0	0	0	0
S25L	0	0	0	0
S25M	0.3028	0.0349	0.1122	0
S25N	0	0	0	0
S25P	0	0	0	0
S25Q	0	0	0	0
S25R	0	0	0	0
S25T	0.2625	0.224	0.125	0
S25V	0.2998	0.0567	0.2326	0.0139
S25W	1.096	2.3866	2.3581	0.4423
S25Y	0.1752	0.4664	0.8237	0.2518
K26A	0.0369	0.0251	0.1101	0
K26C	0.1419	0.0532	0.5658	0
K26D	0	0	0	0
K26E	0	0	0	0
K26F	0.0413	0.0973	0.2129	0
K26G	0	0	0	0
K26H	0	0	0	0
K26I	0.1255	0.1596	0.1833	0
K26L	0.1644	0.2454	0.2111	0.0299
K26M	0.1106	0.1403	0.3532	0.1922
K26N	0	0	0	0
K26P	0	0	0	0
K26Q	0	0	0	0
K26R	0	0	0	0
K26S	0	0	0	0
K26T	0	0	0	0
K26V	0.0665	0.0754	0.5222	0.013
K26W	0	0	0	0
K26Y	0	0	0	0
L27A	0.2125	0.1499	0.2692	0
L27C	0.5604	0.3855	0.1044	0.023
L27D	0	0	0	0
L27E	0	0	0	0
L27F	0.4423	0.7305	0.4968	0.1488
L27G	0	0	0	0
L27H	0	0	0	0
L27I	0.3204	0.4367	0.2217	0.0416
L27K	0	0	0	0
L27M	0.4454	0.5909	0.4018	0.0822
L27N	0	0	0	0
L27P	0	0	0	0
L27Q	0	0	0	0
L27R	0	0	0	0
L27S	0	0	0	0
L27T	0	0	0	0
L27V	0.2786	0.3516	0.3144	0.0231
L27W	0.4682	0.2677	0.0549	0.0196
L27Y	0	0	0	0
F28A	0.1863	1.0168	4.6256	17.4984
F28C	1.8126	8.7047	48.9154	98.9568
F28D	NaN	NaN	NaN	NaN
F28E	0	0	0	0
F28G	0.0743	0.2751	0.9813	3.4818
F28H	0	0	0	0
F28I	2.2374	5.9865	12.6493	5.6273
F28K	0	0	0	0
F28L	2.1428	0.3516	0.544	0.2806
F28M	2.4902	8.1132	24.7219	9.6087
F28N	0	0	0	0
F28P	0	0	0	0
F28Q	0	0	0	0
F28R	0	0	0	0
F28S	0.1952	0.9238	4.063	16.7083
F28T	0.7086	3.356	14.9062	44.777
F28V	2.0492	6.134	11.5648	5.2732
F28W	0	0	0	0
F28Y	0.8769	2.737	6.7296	2.623
P29A	0	0	0	0
P29C	0	0	0	0
P29D	0	0	0	0
P29E	0	0	0	0
P29F	0	0	0	0
P29G	0	0	0	0
P29H	0	0	0	0
P29I	0	0	0	0
P29K	NaN	NaN	NaN	NaN
P29L	0	0	0	0
P29M	0	0	0	0
P29N	0	0	0	0
P29Q	0	0	0	0
P29R	0	0	0	0
P29S	0	0	0	0
P29T	0	0	0	0
P29V	0	0	0	0
P29W	0	0	0	0
P29Y	0	0	0	0
K30A	0.5784	0.0175	0.1474	0.0022
K30C	1.6228	0.0165	0.1762	0.0052
K30D	0	0	0	0
K30E	0.5155	0.5634	0.7131	0.2462
K30F	0.0451	0.0325	0.2819	0.0757
K30G	0.7114	1.2931	1.8346	0.516
K30H	0.8149	0.7619	0.5446	0.0179
K30I	0.2631	0.0038	0.1738	0.0038
K30L	0.1649	0.0065	0.2191	0
K30M	0.2825	0.0062	0.1717	0.0114
K30N	0.4904	0.3611	0.8616	0.4863
K30P	0	0	0	0
K30Q	0.4931	0.2999	0.1777	0.0337
K30R	0.868	0.6735	0.3052	0.0271
K30S	0.3337	0.0241	0.2416	0.017
K30T	0.2851	0.01	0.1308	0.0057
K30V	0.4957	0.0085	0.1271	0.0009
K30W	0.6414	0.0884	0.1559	0.0581
K30Y	1.0198	3.7708	17.5631	12.5429
L31A	0	0	0	0
L31C	0	0	0	0
L31D	NaN	NaN	NaN	NaN
L31E	0	0	0	0
L31F	NaN	NaN	NaN	NaN
L31G	0	0	0	0
L31H	0	0	0	0
L31I	NaN	NaN	NaN	NaN
L31K	NaN	NaN	NaN	NaN
L31M	0.5944	2.872	9.4323	36.401
L31N	0	0	0	0
L31P	0	0	0	0
L31Q	0	0	0	0
L31R	0	0	0	0
L31S	0	0	0	0
L31T	NaN	NaN	NaN	NaN
L31V	0.2934	1.5843	5.4364	20.1093
L31W	0	0	0	0
L31Y	NaN	NaN	NaN	NaN
P32A	0	0	0	0
P32C	0	0	0	0
P32D	0	0	0	0
P32E	0	0	0	0
P32F	0	0	0	0
P32G	0	0	0	0
P32H	0	0	0	0
P32I	0	0	0	0
P32K	NaN	NaN	NaN	NaN
P32L	0	0	0	0
P32M	0	0	0	0
P32N	0	0	0	0
P32Q	NaN	NaN	NaN	NaN
P32R	0	0	0	0
P32S	0	0	0	0
P32T	0	0	0	0
P32V	0	0	0	0
P32W	0	0	0	0
P32Y	0	0	0	0
G33A	0	0	0	0
G33C	0	0	0	0
G33D	0	0	0	0
G33E	0	0	0	0
G33F	0	0	0	0
G33H	0	0	0	0
G33I	0	0	0	0
G33K	0	0	0	0
G33L	0.1169	0.4789	1.8894	3.32
G33M	0.0508	0.1808	0.4387	0.4301
G33N	0	0	0	0
G33P	0	0	0	0
G33Q	0	0	0	0
G33R	0	0	0	0
G33S	0	0	0	0
G33T	0	0	0	0
G33V	0	0	0	0
G33W	0	0	0	0
G33Y	0	0	0	0
L34A	0.2024	0.3182	0.1188	0.021
L34C	1.0782	1.0148	0.2955	0.0361
L34D	0	0	0	0
L34E	0	0	0	0
L34F	0.1847	0.3393	0.3556	0.0174
L34G	0	0	0	0
L34H	0	0	0	0
L34I	1.3037	1.6795	0.6054	0.0584
L34K	0	0	0	0
L34M	0.387	0.6995	0.4289	0.0713
L34N	0	0	0	0
L34P	0	0	0	0
L34Q	0	0	0	0
L34R	0	0	0	0
L34S	0	0	0	0
L34T	0	0	0	0
L34V	1.6121	1.8127	0.6668	0.0655
L34W	0	0	0	0
L34Y	0	0	0	0
P35A	0.2126	0.277	0.5649	0.1486
P35C	0.1991	0.1958	0.4763	0.3335
P35D	0	0	0	0
P35E	0	0	0	0
P35F	0.1539	0.1726	0.6723	0.0181
P35G	0.0334	0.0533	0.5873	0.086
P35H	0	0	0	0
P35I	0.0379	0.1299	1.1004	0.0949
P35K	0	0	0	0
P35L	0.03	0.0245	0.2926	0.092
P35M	0.1822	0.267	1.0577	0.1965
P35N	0	0	0	0
P35Q	0	0	0	0
P35R	0	0	0	0
P35S	0.093	0.1356	1.1078	0.1989
P35T	0	0	0	0
P35V	0	0	0	0
P35W	0.3405	0.6545	0.5777	0.3188
P35Y	0.2211	0.143	0.9009	0.0802
F36A	0	0	0	0
F36C	0	0	0	0
F36D	0	0	0	0
F36E	0	0	0	0
F36G	0	0	0	0
F36H	0	0	0	0
F36I	1.168	1.294	1.3126	0.6875
F36K	0	0	0	0
F36L	0.7867	1.2263	2.3542	2.1299
F36M	1.0427	1.4136	1.8838	1.6388
F36N	0	0	0	0
F36P	0	0	0	0
F36Q	0	0	0	0
F36R	0	0	0	0
F36S	0	0	0	0
F36T	0	0	0	0
F36V	0.5672	0.6584	0.7331	0.591
F36W	0.9988	1.842	3.4108	1.979
F36Y	1.0679	1.39	1.0672	1.0903
I37A	0	0	0	0
I37C	0	0	0	0
I37D	0	0	0	0
I37E	0	0	0	0
I37F	0.8829	1.1518	1.2554	0.8598
I37G	0	0	0	0
I37H	0	0	0	0
I37K	0	0	0	0
I37L	1.0147	1.2223	1.3718	1.3281
I37M	0.6632	0.732	0.9841	0.7584
I37N	0	0	0	0
I37P	0	0	0	0
I37Q	0	0	0	0
I37R	0	0	0	0
I37S	0	0	0	0
I37T	0	0	0	0
I37V	0.9106	1.2607	1.0255	0.817
I37W	0.2362	0.4652	0.5879	0.7735
I37Y	0.4057	0.9127	2.003	4.6656
S38A	0.3431	1.0613	5.9118	47.9667
S38C	1.6623	1.2369	1.0638	0.5648
S38D	0	0	0	0
S38E	0	0	0	0
S38F	0.562	0.6026	0.531	0.2897
S38G	1.2866	3.554	9.6992	12.2473
S38H	0.3903	1.0156	1.6007	4.0075
S38I	0	0	0	0
S38K	0	0	0	0
S38L	0	0	0	0
S38M	1.4153	2.5571	0.7876	5.436
S38N	0.4659	0.6927	1.9822	2.1646
S38P	0	0	0	0
S38Q	1.2137	2.274	2.0481	1.3427
S38R	0	0	0	0
S38T	1.4393	2.3796	2.3124	1.986
S38V	0.128	0.1658	0.1983	0.1232
S38W	0.2945	0.5585	1.4127	0.7535
S38Y	0.1873	0.5156	2.9733	2.2825
C39A	0	0	0	0
C39D	0	0	0	0
C39E	0	0	0	0
C39F	0	0	0	0
C39G	0	0	0	0
C39H	NaN	NaN	NaN	NaN
C39I	0	0	0	0
C39K	0	0	0	0
C39L	0	0	0	0
C39M	0	0	0	0
C39N	0	0	0	0
C39P	0	0	0	0
C39Q	0	0	0	0
C39R	0	0	0	0
C39S	0	0	0	0
C39T	0	0	0	0
C39V	0	0	0	0
C39W	0	0	0	0
C39Y	0	0	0	0
Q40A	0	0	0	0
Q40C	0	0	0	0
Q40D	0	0	0	0
Q40E	0	0	0	0
Q40F	0	0	0	0
Q40G	0	0	0	0
Q40H	0	0	0	0
Q40I	0	0	0	0
Q40K	0	0	0	0
Q40L	0	0	0	0
Q40M	0	0	0	0
Q40N	0	0	0	0
Q40P	0	0	0	0
Q40R	0	0	0	0
Q40S	0	0	0	0
Q40T	NaN	NaN	NaN	NaN
Q40V	0	0	0	0
Q40W	0	0	0	0
Q40Y	0	0	0	0
K41A	0.9336	0.9606	0.9139	0.4882
K41C	0	0	0	0
K41D	0	0	0	0
K41E	0.4229	0.2533	0.4352	0.1476
K41F	0.0851	0.0273	0.3197	0.0006
K41G	0.0071	0.0118	0.4459	0.017
K41H	0.2024	0.1453	0.5037	0.1631
K41I	0.6614	0.5285	0.6315	0.3086
K41L	0.6091	0.6033	0.7498	0.3481
K41M	0.5432	0.5266	0.974	0.8958
K41N	0.5004	0.4223	0.627	0.318
K41P	0.6578	0.6868	0.8093	0.407
K41Q	0.7361	0.6491	1.2589	0.4398
K41R	0.8523	0.956	1.2506	1.2364
K41S	0.6471	0.655	0.925	0.3506
K41T	0.8609	0.8002	1.0807	0.7927
K41V	0.8832	0.733	0.9729	0.4439
K41W	0.1683	0.2076	0.4034	0.2619
K41Y	0.2127	0.1848	0.7449	0.166
G42A	0	0	0	0
G42C	0	0	0	0
G42D	0	0	0	0
G42E	0	0	0	0
G42F	0	0	0	0
G42H	0	0	0	0
G42I	0	0	0	0
G42K	0	0	0	0
G42L	0	0	0	0
G42M	0	0	0	0
G42N	0	0	0	0
G42P	0	0	0	0
G42Q	0	0	0	0
G42R	0	0	0	0
G42S	0	0	0	0
G42T	0	0	0	0
G42V	0	0	0	0
G42W	0	0	0	0
G42Y	0	0	0	0
Y43A	0	0	0	0
Y43C	0	0	0	0
Y43D	0	0	0	0
Y43E	0	0	0	0
Y43F	1.4089	1.8978	1.8066	1.4033
Y43G	0	0	0	0
Y43H	0	0	0	0
Y43I	0	0	0	0
Y43K	0	0	0	0
Y43L	0	0	0	0
Y43M	0	0	0	0
Y43N	0	0	0	0
Y43P	0	0	0	0
Y43Q	0	0	0	0
Y43R	0	0	0	0
Y43S	0	0	0	0
Y43T	0	0	0	0
Y43V	0	0	0	0
Y43W	0	0	0	0
K44A	0.8699	1.0393	0.8066	0.7921
K44C	0.8883	1.0135	1.2629	2.8866
K44D	0.5431	0.3454	1.0793	0.3812
K44E	0.5651	0.3757	0.6887	0.3879
K44F	0.3187	0.4369	0.8147	0.5268
K44G	0.4556	0.6498	1.0593	0.9959
K44H	0.9941	1.1026	1.2985	1.1453
K44I	0.3078	0.3849	0.5282	0.4528
K44L	0.3983	0.4627	0.9899	0.2657
K44M	0.578	0.5359	0.4513	0.4789
K44N	0.5761	0.6475	1.2881	0.671
K44P	0	0	0	0
K44Q	0.8757	0.8352	0.772	0.7565
K44R	0.836	0.8581	0.9388	0.6093
K44S	0.835	1.0793	0.8803	0.6905
K44T	0.8226	0.97	0.7454	0.7043
K44V	0.3937	0.4302	0.7166	0.4065
K44W	0.4475	0.3604	0.7525	0.4719
K44Y	0.4927	0.6907	1.1719	1.0313
G45A	0	0	0	0
G45C	0	0	0	0
G45D	0	0	0	0
G45E	0	0	0	0
G45F	0	0	0	0
G45H	0	0	0	0
G45I	0	0	0	0
G45K	0	0	0	0
G45L	0	0	0	0
G45M	0	0	0	0
G45N	0	0	0	0
G45P	0	0	0	0
G45Q	0	0	0	0
G45R	0	0	0	0
G45S	0	0	0	0
G45T	0	0	0	0
G45V	0	0	0	0
G45W	NaN	NaN	NaN	NaN
G45Y	0	0	0	0
V46A	0.6184	0.6947	0.8134	0.9224
V46C	0.8259	0.973	0.9311	0.7508
V46D	0.406	0.5958	1.2452	0.6942
V46E	0.6019	0.8112	1.162	0.5657
V46F	0.5397	0.9239	1.6224	0.8473
V46G	0.5051	0.8463	1.0183	0.8494
V46H	0.6493	0.9968	2.2709	1.037
V46I	1.0467	1.2536	1.0985	0.7969
V46K	0.1245	0.141	0.4161	0.256
V46L	0.7774	1.022	1.0997	0.6578
V46M	0.6806	0.8771	1.0426	0.5906
V46N	0.664	0.8611	1.2779	0.6261
V46P	0.6165	0.7781	2.2865	1.0949
V46Q	0.8122	0.9604	0.872	0.7588
V46R	0.2787	0.4026	0.6685	0.5074
V46S	0.6417	0.8341	0.9291	0.6337
V46T	0.9542	1.0779	0.9341	1.9818
V46W	0.848	1.1555	1.7852	1.4001
V46Y	0.6333	1.0692	3.1603	1.2541
W47A	0	0	0	0
W47C	0	0	0	0
W47D	0	0	0	0
W47E	0	0	0	0
W47F	0	0	0	0
W47G	0	0	0	0
W47H	0	0	0	0
W47I	0	0	0	0
W47K	0	0	0	0
W47L	0	0	0	0
W47M	0	0	0	0
W47N	0	0	0	0
W47P	0	0	0	0
W47Q	0	0	0	0
W47R	0	0	0	0
W47S	0	0	0	0
W47T	0	0	0	0
W47V	0	0	0	0
W47Y	0	0	0	0
A48C	1.1763	1.2617	0.7441	1.5146
A48D	0.6029	0.3667	0.9015	0.389
A48E	0.1337	0.146	0.5374	0.1925
A48F	0.8438	0.8775	0.7319	0.5426
A48G	0.8517	0.7479	0.8973	0.7982
A48H	0.7548	0.4333	0.7059	0.2925
A48I	0.6228	0.5412	0.7144	0.5946
A48K	0.3151	0.2229	0.9724	0.3244
A48L	0.6687	0.6739	0.789	1.0988
A48M	0.5662	0.4828	0.4243	0.3483
A48N	0.583	0.4326	0.5754	0.4162
A48P	0	0	0	0
A48Q	0.657	0.5319	0.7184	0.3467
A48R	0.4287	0.407	0.5183	0.2651
A48S	0.7232	0.6498	0.8902	0.4816
A48T	0.4771	0.3962	0.6232	0.2969
A48V	0.9228	0.7805	0.8198	0.5454
A48W	0.7613	0.7178	0.5244	0.7969
A48Y	0.8119	0.6602	0.6658	0.5719
G49A	0	0	0	0
G49C	0	0	0	0
G49D	0	0	0	0
G49E	0	0	0	0
G49F	0	0	0	0
G49H	0	0	0	0
G49I	0	0	0	0
G49K	0	0	0	0
G49L	0	0	0	0
G49M	0	0	0	0
G49N	0.0335	0.0295	1.021	0
G49P	0	0	0	0
G49Q	0	0	0	0
G49R	0	0	0	0
G49S	0	0	0	0
G49T	0	0	0	0
G49V	0	0	0	0
G49W	0	0	0	0
G49Y	0	0	0	0
T50A	1.3685	1.0126	0.7104	0.5282
T50C	0.988	0.968	1.6153	0.5234
T50D	NaN	NaN	NaN	NaN
T50E	0.973	0.7587	0.4798	1.6519
T50F	NaN	NaN	NaN	NaN
T50G	1.5893	1.0631	0.7335	0.4952
T50H	NaN	NaN	NaN	NaN
T50I	0.4702	0.8258	0.3479	1.2347
T50K	0.7134	0.7408	0.5712	0.7276
T50L	NaN	NaN	NaN	NaN
T50M	0.8492	1.0126	1.1425	0.5849
T50N	0.9387	0.9862	0.778	0.6224
T50P	NaN	NaN	NaN	NaN
T50Q	NaN	NaN	NaN	NaN
T50R	0.7594	0.6593	0.7249	0.4985
T50S	1.0272	0.8941	0.8587	0.7106
T50V	NaN	NaN	NaN	NaN
T50W	0.279	0.1532	0.8551	0.1229
T50Y	NaN	NaN	NaN	NaN
G51A	0	0	0	0
G51C	0	0	0	0
G51D	0	0	0	0
G51E	0	0	0	0
G51F	0	0	0	0
G51H	0	0	0	0
G51I	0	0	0	0
G51K	0	0	0	0
G51L	0	0	0	0
G51M	0	0	0	0
G51N	0	0	0	0
G51P	0	0	0	0
G51Q	0	0	0	0
G51R	0	0	0	0
G51S	0	0	0	0
G51T	0	0	0	0
G51V	0	0	0	0
G51W	0	0	0	0
G51Y	0	0	0	0
I52A	0	0	0	0
I52C	0.6212	0.3614	0.1869	0.0901
I52D	0	0	0	0
I52E	0	0	0	0
I52F	0.5106	0.8162	1.5449	1.4929
I52G	0	0	0	0
I52H	0	0	0	0
I52K	0	0	0	0
I52L	0.514	1.4704	4.1208	4.4188
I52M	0.9418	2.1241	4.8052	5.8922
I52N	0	0	0	0
I52P	0	0	0	0
I52Q	0.0488	0.0499	0.4392	0.2759
I52R	0	0	0	0
I52S	0.0485	0.0344	0.1036	0.0147
I52T	0.2849	0.3562	0.2827	0.1141
I52V	0.5055	0.6181	0.6063	0.915
I52W	0	0	0	0
I52Y	0	0	0	0
M53A	0	0	0	0
M53C	0.1972	0.2603	0.2465	0.2743
M53D	0	0	0	0
M53E	NaN	NaN	NaN	NaN
M53F	0	0	0	0
M53G	0	0	0	0
M53H	0	0	0	0
M53I	0.0683	0.0484	0.0265	0.0259
M53K	0	0	0	0
M53L	0	0	0	0
M53N	0	0	0	0
M53P	0	0	0	0
M53Q	0	0	0	0
M53R	0	0	0	0
M53S	0	0	0	0
M53T	0	0	0	0
M53V	0.3595	0.2182	0.2248	0.1288
M53W	0	0	0	0
M53Y	0	0	0	0
T54A	0.5147	0.5177	0.3579	0.2384
T54C	0.8788	1.2518	1.0054	0.6241
T54D	0	0	0	0
T54E	0.2137	0.2728	0.2295	0.3224
T54F	0.9124	0.1715	0.1029	0.1032
T54G	0.0381	0.0438	0.0973	0.1008
T54H	0.9816	1.1441	0.8968	1.7096
T54I	1.2874	2.2954	4.0825	4.2412
T54K	0	0	0	0
T54L	1.4308	4.1428	19.8106	28.8968
T54M	1.1705	2.1622	4.5076	4.126
T54N	0.8599	0.6394	0.3688	0.3053
T54P	0	0	0	0
T54Q	1.297	1.6026	1.0592	1.7958
T54R	0.3101	0.3178	0.6492	0.6379
T54S	0.4631	0.4716	0.7578	1.0551
T54V	0.7573	1.1056	1.2726	0.6684
T54W	0.1951	0.1377	0.1033	0.0202
T54Y	0.7501	0.5365	0.2578	0.3094
T55A	0.3937	0.5058	0.4533	0.3665
T55C	0	0	0	0
T55D	0	0	0	0
T55E	0	0	0	0
T55F	0	0	0	0
T55G	1.5399	2.3144	2.7807	1.8313
T55H	0	0	0	0
T55I	0	0	0	0
T55K	0	0	0	0
T55L	0	0	0	0
T55M	0	0	0	0
T55N	0	0	0	0
T55P	0	0	0	0
T55Q	0	0	0	0
T55R	0.4615	0.4704	0.5695	0.3827
T55S	1.0077	1.7807	2.3706	1.5066
T55V	0	0	0	0
T55W	0	0	0	0
T55Y	0	0	0	0
R56A	0.25	0.0071	0.0459	0.0294
R56C	1.2761	0.0215	0.0433	0.0431
R56D	0	0	0	0
R56E	0	0	0	0
R56F	1.4726	0.0325	0.0676	0.0781
R56G	0	0	0	0
R56H	2.9733	0.1941	0.0726	0.2528
R56I	0.5128	0.0203	0.0197	0.0358
R56K	0	0	0	0
R56L	0.4521	0.051	0.0438	0.046
R56M	0.2384	0.0208	0.0223	0.0689
R56N	0.0403	0.0059	0.0497	0.045
R56P	1.0215	0.0186	0.0456	0.0342
R56Q	0	0	0	0
R56S	0.7516	0.0158	0.0803	0.0473
R56T	1.4276	0.0397	0.0423	0.072
R56V	0.5679	0.023	0.0552	0.047
R56W	0.1566	0.0957	0.564	0.1764
R56Y	3.2892	0.1362	0.1025	0.5248
C57A	0	0	0	0
C57D	0	0	0	0
C57E	0	0	0	0
C57F	0	0	0	0
C57G	0	0	0	0
C57H	0	0	0	0
C57I	0	0	0	0
C57K	0	0	0	0
C57L	0	0	0	0
C57M	0	0	0	0
C57N	0	0	0	0
C57P	0	0	0	0
C57Q	0	0	0	0
C57R	0	0	0	0
C57S	0	0	0	0
C57T	0	0	0	0
C57V	0	0	0	0
C57W	0	0	0	0
C57Y	0	0	0	0
P58A	0.6074	0.1508	0.0921	0.189
P58C	0.0957	0.0236	0.0281	0.0228
P58D	0	0	0	0
P58E	0	0	0	0
P58F	0.0855	0.0685	0.0884	0.046
P58G	1.1312	0.2212	0.0829	0.2057
P58H	0.2489	0.255	0.4013	0.5789
P58I	0	0	0	0
P58K	0.1739	0.0283	0.0756	0.1468
P58L	0.2581	0.0769	0.0775	0.0712
P58M	0.3962	0.0695	0.0247	0.0356
P58N	0.1476	0.4112	2.4473	7.3555
P58Q	0	0	0	0
P58R	0.355	0.071	0.0761	0.1284
P58S	0.3949	0.3345	0.3107	0.1463
P58T	0.1964	0.1236	0.0961	0.1795
P58V	0	0	0	0
P58W	0.129	0.3236	0.4871	0.4936
P58Y	0.091	0.0051	0.0355	0.0389
C59A	0	0	0	0
C59D	0	0	0	0
C59E	0	0	0	0
C59F	0	0	0	0
C59G	0	0	0	0
C59H	0	0	0	0
C59I	0	0	0	0
C59K	0	0	0	0
C59L	0	0	0	0
C59M	0	0	0	0
C59N	0	0	0	0
C59P	0	0	0	0
C59Q	0	0	0	0
C59R	0	0	0	0
C59S	0	0	0	0
C59T	0	0	0	0
C59V	0	0	0	0
C59W	0	0	0	0
C59Y	0	0	0	0
G60A	0	0	0	0
G60C	0	0	0	0
G60D	0	0	0	0
G60E	0	0	0	0
G60F	0	0	0	0
G60H	0	0	0	0
G60I	0	0	0	0
G60K	0	0	0	0
G60L	0	0	0	0
G60M	0	0	0	0
G60N	0	0	0	0
G60P	0	0	0	0
G60Q	0	0	0	0
G60R	0	0	0	0
G60S	0	0	0	0
G60T	0	0	0	0
G60V	0	0	0	0
G60W	0	0	0	0
G60Y	0	0	0	0
A61C	0	0	0	0
A61D	0	0	0	0
A61E	0	0	0	0
A61F	0	0	0	0
A61G	0.6028	0.7367	0.6067	0.5782
A61H	0	0	0	0
A61I	0	0	0	0
A61K	0	0	0	0
A61L	0	0	0	0
A61M	0	0	0	0
A61N	0	0	0	0
A61P	0	0	0	0
A61Q	0	0	0	0
A61R	0	0	0	0
A61S	0.583	2.0371	9.724	32.214
A61T	0	0	0	0
A61V	0	0	0	0
A61W	0	0	0	0
A61Y	0	0	0	0
N62A	0.4781	0.0996	0.0644	0.0469
N62C	0.2556	0.1041	0.0236	0.0335
N62D	1.6582	2.336	2.5411	1.6339
N62E	1.3171	2.8868	6.7727	9.383
N62F	0	0	0	0
N62G	0.6879	0.1367	0.0544	0.1016
N62H	0.2466	0.1849	0.2137	0.1964
N62I	0.3904	0.8005	1.4059	1.7452
N62K	0.8355	0.7054	1.0952	1.3549
N62L	0.1343	0.334	0.9639	1.9852
N62M	0.3267	0.2908	0.4134	0.4661
N62P	0.496	0.6484	0.7519	0.4703
N62Q	0.5603	0.4235	0.2466	0.2462
N62R	0	0	0	0
N62S	0.6126	0.2288	0.0503	0.1392
N62T	0.7637	0.6212	0.3824	0.2012
N62V	0.5778	1.3108	2.8603	3.4658
N62W	0	0	0	0
N62Y	0	0	0	0
I63A	0	0	0	0
I63C	0	0	0	0
I63D	0	0	0	0
I63E	0	0	0	0
I63F	0	0	0	0
I63G	0	0	0	0
I63H	0	0	0	0
I63K	0	0	0	0
I63L	0.6467	1.2006	1.5544	3.2305
I63M	0.189	0.2252	0.3234	0.6083
I63N	0	0	0	0
I63P	0	0	0	0
I63Q	0	0	0	0
I63R	0	0	0	0
I63S	0	0	0	0
I63T	0	0	0	0
I63V	0.3491	0.6453	1.0645	1.1062
I63W	0	0	0	0
I63Y	0	0	0	0
S64A	0.5083	0.3868	0.241	0.2008
S64C	0.2896	0.4277	0.781	0.4661
S64D	0	0	0	0
S64E	0	0	0	0
S64F	0	0	0	0
S64G	0.4838	0.2055	0.1045	0.0846
S64H	0	0	0	0
S64I	0	0	0	0
S64K	0	0	0	0
S64L	0	0	0	0
S64M	0	0	0	0
S64N	0.6228	0.8451	0.9529	0.459
S64P	0	0	0	0
S64Q	0.2905	0.8361	3.0615	7.5259
S64R	0	0	0	0
S64T	0	0	0	0
S64V	0	0	0	0
S64W	0	0	0	0
S64Y	0	0	0	0
G65A	0.3429	0.5846	1.4386	1.8285
G65C	0	0	0	0
G65D	0	0	0	0
G65E	0	0	0	0
G65F	NaN	NaN	NaN	NaN
G65H	NaN	NaN	NaN	NaN
G65I	NaN	NaN	NaN	NaN
G65K	0	0	0	0
G65L	0	0	0	0
G65M	0	0	0	0
G65N	0	0	0	0
G65P	0	0	0	0
G65Q	0	0	0	0
G65R	0	0	0	0
G65S	0	0	0	0
G65T	NaN	NaN	NaN	NaN
G65V	0	0	0	0
G65W	0	0	0	0
G65Y	NaN	NaN	NaN	NaN
N66A	NaN	NaN	NaN	NaN
N66C	0.8573	0.7541	0.6482	0.997
N66D	0.7897	0.3712	0.2814	0.2616
N66E	1.1995	0.5343	0.4293	0.5054
N66F	0.6792	1.2887	1.8633	2.5376
N66G	0.0419	0.0309	0.057	0.0434
N66H	0.6633	0.9565	1.0515	0.8846
N66I	1.5818	1.0389	0.63	0.8396
N66K	0.6686	0.7481	0.9534	1.132
N66L	0.618	1.0586	1.9925	2.8975
N66M	1.3608	1.7114	1.9065	1.9039
N66P	NaN	NaN	NaN	NaN
N66Q	0.7435	0.4922	0.5598	0.2752
N66R	0.3092	0.3356	0.4919	0.7324
N66S	0.927	0.8332	0.6024	0.4789
N66T	0.4443	0.2615	0.0998	0.0926
N66V	1.3283	0.7854	0.4626	0.3169
N66W	0.2375	0.8565	4.6136	19.323
N66Y	0.7695	1.2512	2.0558	1.7781
V67A	0	0	0	0
V67C	0.9483	1.3238	1.6519	1.1025
V67D	0	0	0	0
V67E	NaN	NaN	NaN	NaN
V67F	0	0	0	0
V67G	0	0	0	0
V67H	NaN	NaN	NaN	NaN
V67I	0.5337	0.2558	0.1517	0.042
V67K	NaN	NaN	NaN	NaN
V67L	0	0	0	0
V67M	0	0	0	0
V67N	NaN	NaN	NaN	NaN
V67P	NaN	NaN	NaN	NaN
V67Q	NaN	NaN	NaN	NaN
V67R	0	0	0	0
V67S	0	0	0	0
V67T	0	0	0	0
V67W	0	0	0	0
V67Y	0	0	0	0
R68A	0.195	0.3017	0.4719	0.2788
R68C	0.1671	0.2773	0.3522	0.1776
R68D	0	0	0	0
R68E	0	0	0	0
R68F	0.0553	0.0919	0.0921	0.1039
R68G	0.0505	0.099	0.2571	0.196
R68H	0.3151	0.3313	0.2833	0.112
R68I	0.1746	0.1673	0.1724	0.1081
R68K	0.5631	0.3507	0.2067	0.1442
R68L	0.2362	0.2664	0.2471	0.3832
R68M	0.4105	0.5887	0.8257	0.7364
R68N	0.2836	0.3085	0.3776	0.5117
R68P	0	0	0	0
R68Q	0.406	0.5273	0.3935	0.1812
R68S	0.2431	0.2934	0.3545	0.2211
R68T	0.1452	0.2193	0.2419	0.2029
R68V	0.2864	0.2299	0.1608	0.1115
R68W	0.2009	0.1854	0.2142	0.0972
R68Y	0.1053	0.1418	0.1931	0.1465
L69A	0.4733	0.7642	1.3258	1.9694
L69C	0.9413	1.0176	1.0525	0.7821
L69D	0	0	0	0
L69E	0.1023	0.1272	0.2667	0.4025
L69F	0.8386	0.801	0.8183	0.5524
L69G	0.4989	0.7153	1.1155	0.6699
L69H	1.1942	1.2818	0.8366	1.1629
L69I	0.9666	0.8082	0.7666	0.4886
L69K	0	0	0	0
L69M	0.9837	0.9528	0.8093	1.4015
L69N	1.1274	1.2735	1.0468	1.1298
L69P	0	0	0	0
L69Q	1.1519	1.1465	0.5198	0.3666
L69R	0.3716	0.5439	1.0728	0.8146
L69S	0.6056	0.9457	1.225	0.9604
L69T	0.8984	1.1408	1.2134	0.8742
L69V	0.9178	1.042	1.0262	1.2243
L69W	0.5072	0.8974	1.4092	0.8019
L69Y	0.7852	1.0201	1.1354	0.6898
G70A	0.0603	0.05	0.1908	0.3501
G70C	0	0	0	0
G70D	0	0	0	0
G70E	0.0067	0.0787	0.0862	0.0982
G70F	0	0	0	0
G70H	0	0	0	0
G70I	0	0	0	0
G70K	0	0	0	0
G70L	0	0	0	0
G70M	0	0	0	0
G70N	0.5578	0.8432	1.4173	1.0405
G70P	0	0	0	0
G70Q	0.0765	0.0681	0.2098	0.2094
G70R	0	0	0	0
G70S	0.1615	0.2351	0.5638	0.5118
G70T	0	0	0	0
G70V	0	0	0	0
G70W	0	0	0	0
G70Y	0	0	0	0
S71A	0.6427	0.4411	0.3107	0.2031
S71C	0.5713	0.497	0.4999	0.5193
S71D	0	0	0	0
S71E	0	0	0	0
S71F	0.5465	0.2938	0.2259	0.2639
S71G	0.7035	0.5301	0.3105	0.2076
S71H	0.4029	0.1859	0.2015	0.1324
S71I	0.3973	0.2757	0.2151	0.5256
S71K	0.3716	0.1917	0.2877	0.2282
S71L	0.4809	0.282	0.267	0.169
S71M	0.4112	0.3169	0.4889	0.1664
S71N	0.5027	0.4373	0.6569	0.6954
S71P	0	0	0	0
S71Q	0.4643	0.357	0.2903	0.1685
S71R	0.3432	0.1424	0.1339	0.0893
S71T	0.9632	0.8321	0.8994	0.5721
S71V	0.4574	0.3956	0.4091	0.706
S71W	0.3545	0.2176	0.1746	0.0467
S71Y	0.6688	0.3188	0.2698	0.2991
M72A	0.1356	0.1975	0.4888	0.5521
M72C	0.7551	1.6073	2.4705	2.1418
M72D	0	0	0	0
M72E	0	0	0	0
M72F	0	0	0	0
M72G	0	0	0	0
M72H	0	0	0	0
M72I	1.1308	1.0788	1.0816	1.488
M72K	0	0	0	0
M72L	0.4705	0.4458	0.4679	0.2779
M72N	0	0	0	0
M72P	0	0	0	0
M72Q	0	0	0	0
M72R	0	0	0	0
M72S	0	0	0	0
M72T	0	0	0	0
M72V	0.0266	0.0251	0.0731	0.0286
M72W	0	0	0	0
M72Y	0	0	0	0
R73A	0.3767	0.5246	0.9075	0.7324
R73C	0.1202	0.1603	0.3662	0.5327
R73D	0	0	0	0
R73E	0	0	0	0
R73F	0.1931	0.4364	1.6988	2.8834
R73G	0.1236	0.1551	0.2195	0.1971
R73H	0.4814	0.8494	2.5378	2.5452
R73I	0	0	0	0
R73K	0.8841	1.0169	0.7829	0.7006
R73L	0.2112	0.3158	0.9076	1.0169
R73M	0.4835	0.7548	1.781	2.2
R73N	0	0	0	0
R73P	0	0	0	0
R73Q	0.156	0.2058	0.6707	0.812
R73S	0.2182	0.3329	0.5103	0.3334
R73T	0	0	0	0
R73V	0	0	0	0
R73W	0	0	0	0
R73Y	0.1844	0.4907	1.9069	6.2961
I74A	0.017	0.0144	0.0393	0.0019
I74C	0.1983	0.1956	0.3552	0.2787
I74D	0	0	0	0
I74E	0	0	0	0
I74F	0	0	0	0
I74G	0	0	0	0
I74H	0	0	0	0
I74K	0	0	0	0
I74L	1.0738	0.5504	0.2752	0.2744
I74M	1.3904	0.6044	0.3661	0.206
I74N	0	0	0	0
I74P	0	0	0	0
I74Q	0.3248	0.1327	0.1322	0.0368
I74R	0	0	0	0
I74S	0.0478	0.0349	0.1529	0.0819
I74T	0.6161	0.7473	1.1033	0.9559
I74V	0.5776	1.1506	2.491	2.649
I74W	0	0	0	0
I74Y	0	0	0	0
T75A	0.8142	1.959	4.36	7.1023
T75C	1.0218	1.2662	1.1867	1.2034
T75D	0	0	0	0
T75E	0.4387	0.2759	0.2959	0.1558
T75F	0.8337	0.2981	0.1289	0.2828
T75G	0.15	0.1145	0.1497	0.1029
T75H	NaN	NaN	NaN	NaN
T75I	0.7484	0.363	0.2324	0.2122
T75K	0	0	0	0
T75L	0.8526	0.254	0.1803	0.3976
T75M	0.8509	0.6247	0.3469	0.1673
T75N	0.6317	0.2759	0.1786	0.0552
T75P	NaN	NaN	NaN	NaN
T75Q	NaN	NaN	NaN	NaN
T75R	0.2956	0.2636	0.2523	1.0672
T75S	0.6813	1.4095	2.196	2.0575
T75V	0.5351	0.5245	0.5242	0.3119
T75W	1.5538	1.3296	1.0716	0.5541
T75Y	1.2601	0.7213	0.3366	0.4069
G76A	0.0081	0.0066	0.0243	0.0125
G76C	0	0	0	0
G76D	0	0	0	0
G76E	0	0	0	0
G76F	0	0	0	0
G76H	0	0	0	0
G76I	0	0	0	0
G76K	0	0	0	0
G76L	0	0	0	0
G76M	0	0	0	0
G76N	0	0	0	0
G76P	0	0	0	0
G76Q	0	0	0	0
G76R	0	0	0	0
G76S	0	0	0	0
G76T	0	0	0	0
G76V	0	0	0	0
G76W	0	0	0	0
G76Y	0	0	0	0
P77A	0.1243	0.1921	0.4894	0.9467
P77C	0	0	0	0
P77D	0.0336	0.0055	0.0721	0.0465
P77E	0	0	0	0
P77F	0	0	0	0
P77G	0	0	0	0
P77H	0	0	0	0
P77I	0	0	0	0
P77K	0	0	0	0
P77L	0	0	0	0
P77M	0	0	0	0
P77N	0	0	0	0
P77Q	0	0	0	0
P77R	0	0	0	0
P77S	0.1812	0.2821	0.597	1.0457
P77T	0	0	0	0
P77V	0	0	0	0
P77W	0	0	0	0
P77Y	0	0	0	0
K78A	0.1199	0.0716	0.1826	0.344
K78C	0	0	0	0
K78D	0	0	0	0
K78E	NaN	NaN	NaN	NaN
K78F	0	0	0	0
K78G	0.3626	0.2517	0.3007	0.3172
K78H	0.3639	0.3404	0.3105	0.3637
K78I	0	0	0	0
K78L	0	0	0	0
K78M	0.047	0.047	0.0291	0.0626
K78N	0.1322	0.145	0.2305	0.3292
K78P	0	0	0	0
K78Q	0.743	0.6156	0.5979	0.4613
K78R	0.8806	0.8926	0.755	0.4305
K78S	0.4329	0.3002	0.3775	0.1829
K78T	0.2252	0.1314	0.2613	0.1709
K78V	0	0	0	0
K78W	0.0595	0.0554	0.0831	0.0806
K78Y	0.0415	0.0186	0.0419	0.019
T79A	0.521	1.1079	1.8331	2.0233
T79C	0.5963	1.3258	2.0437	3.0715
T79D	0	0	0	0
T79E	0	0	0	0
T79F	0.3626	0.5478	0.6271	0.2953
T79G	0.4984	1.0944	2.3633	2.8674
T79H	0.8222	1.3279	1.864	2.1865
T79I	0.2875	0.7357	1.9667	2.5095
T79K	0.3349	0.791	2.5566	4.7527
T79L	0.4841	0.8843	1.3777	1.3816
T79M	0.541	0.9549	1.6627	3.1694
T79N	0.2635	0.3462	0.4249	0.4439
T79P	0	0	0	0
T79Q	0.1774	0.2068	0.6045	0.7849
T79R	0.4831	1.488	5.0441	11.4888
T79S	0.9105	1.2256	1.1349	0.7343
T79V	0.1298	0.2755	0.7015	1.351
T79W	0.5903	0.3926	0.1969	0.1214
T79Y	0.3163	0.2742	0.2683	0.1204
C80A	0	0	0	0
C80D	0	0	0	0
C80E	0	0	0	0
C80F	0	0	0	0
C80G	0	0	0	0
C80H	0	0	0	0
C80I	0	0	0	0
C80K	0	0	0	0
C80L	0	0	0	0
C80M	0	0	0	0
C80N	0	0	0	0
C80P	0	0	0	0
C80Q	NaN	NaN	NaN	NaN
C80R	0	0	0	0
C80S	0	0	0	0
C80T	0	0	0	0
C80V	0	0	0	0
C80W	0	0	0	0
C80Y	0	0	0	0
M81A	1.0525	1.5065	1.7154	1.2979
M81C	1.2852	0.6948	0.3616	0.2832
M81D	0	0	0	0
M81E	0	0	0	0
M81F	0.8816	1.2325	1.5831	0.909
M81G	0.0456	0.0573	0.1053	0.1481
M81H	0	0	0	0
M81I	1.0703	1.0139	0.8957	0.5278
M81K	0.2438	0.3573	0.7543	1.2863
M81L	0.7877	1.025	1.382	1.4689
M81N	0.2796	0.228	0.215	0.1524
M81P	0	0	0	0
M81Q	NaN	NaN	NaN	NaN
M81R	0.5396	0.9827	1.9169	2.0958
M81S	1.1235	1.0407	0.9761	0.9346
M81T	0.9888	0.5441	0.3263	0.2287
M81V	1.2727	0.907	0.6168	0.5723
M81W	0.9523	1.0452	1.5251	0.9373
M81Y	1.0155	1.5671	2.4333	2.1625
N82A	0	0	0	0
N82C	0	0	0	0
N82D	0	0	0	0
N82E	NaN	NaN	NaN	NaN
N82F	0	0	0	0
N82G	0	0	0	0
N82H	0.0283	0.1014	0.372	1.2097
N82I	0	0	0	0
N82K	0	0	0	0
N82L	0	0	0	0
N82M	0	0	0	0
N82P	0	0	0	0
N82Q	0	0	0	0
N82R	0	0	0	0
N82S	0	0	0	0
N82T	0	0	0	0
N82V	0	0	0	0
N82W	0	0	0	0
N82Y	0	0	0	0
T83A	0.8897	2.0738	3.4582	4.1586
T83C	0.1062	0.1311	0.2831	0.1313
T83D	0	0	0	0
T83E	0	0	0	0
T83F	0.2374	0.4338	2.6403	6.1718
T83G	0.0039	0.0145	0.0375	0.4242
T83H	0	0	0	0
T83I	1.4066	1.2536	1.0286	0.5428
T83K	0	0	0	0
T83L	1.1998	0.9715	1.1274	5.1393
T83M	1.1509	1.0439	0.9461	1.9608
T83N	0	0	0	0
T83P	0	0	0	0
T83Q	0	0	0	0
T83R	0	0	0	0
T83S	0.8624	1.294	1.6318	4.8424
T83V	1.1406	1.3972	1.992	4.9568
T83W	0.0635	0.1544	0.7585	3.5573
T83Y	0.167	0.6271	2.4851	9.0909
W84A	0	0	0	0
W84C	0	0	0	0
W84D	0	0	0	0
W84E	0	0	0	0
W84F	0.1337	0.1393	0.312	0.1471
W84G	0	0	0	0
W84H	0	0	0	0
W84I	0	0	0	0
W84K	0	0	0	0
W84L	0	0	0	0
W84M	0	0	0	0
W84N	0	0	0	0
W84P	0	0	0	0
W84Q	0	0	0	0
W84R	0	0	0	0
W84S	0	0	0	0
W84T	0	0	0	0
W84V	0	0	0	0
W84Y	0.4301	0.2978	0.2442	0.1071
Q85A	0.9131	0.8661	0.8954	0.5462
Q85C	0.658	0.7149	0.9011	0.7332
Q85D	0.3411	0.187	0.2837	0.1361
Q85E	0.5441	0.3798	0.5592	0.4036
Q85F	0.9505	1.0461	1.6068	1.3876
Q85G	0.9316	1.007	1.0508	1.3529
Q85H	1.0274	1.0305	1.036	0.5647
Q85I	0.6947	0.9231	1.3711	1.5727
Q85K	0.6338	0.8165	1.4794	1.154
Q85L	0.6736	0.9231	1.7263	1.4402
Q85M	0.8167	0.9496	1.2692	0.7314
Q85N	1.0142	0.8349	0.8142	0.6221
Q85P	0.4568	0.3753	0.4533	0.3923
Q85R	0.6529	0.8379	2.0506	2.3722
Q85S	0.9619	1.0082	0.9866	0.5662
Q85T	1.0346	1.6163	3.2153	2.7689
Q85V	0.7321	1.0062	1.6988	1.5528
Q85W	0.8657	0.8639	1.2016	0.6
Q85Y	0.8838	1.0002	1.3411	0.8212
G86A	0.7571	0.9437	1.1111	0.5743
G86C	0.2972	0.5058	1.0609	0.5268
G86D	0	0	0	0
G86E	0.4643	0.5193	0.56	0.5076
G86F	0	0	0	0
G86H	0.2599	0.6417	1.6985	0.8727
G86I	0	0	0	0
G86K	0.5062	0.5679	0.4552	0.464
G86L	0	0	0	0
G86M	0	0	0	0
G86N	0.4877	0.5542	0.483	0.3758
G86P	0	0	0	0
G86Q	0.2319	0.6078	1.2895	0.6972
G86R	0.2503	0.3891	0.7035	0.3733
G86S	0.5269	0.8764	1.4042	0.6145
G86T	0	0	0	0
G86V	0	0	0	0
G86W	0.3578	0.5707	0.8939	0.4621
G86Y	0	0	0	0
T87A	0.9296	1.1392	1.2283	0.6091
T87C	0.6159	0.7541	0.6041	0.3445
T87D	0	0	0	0
T87E	0	0	0	0
T87F	NaN	NaN	NaN	NaN
T87G	0.6466	1.3011	2.1574	1.2103
T87H	0	0	0	0
T87I	0	0	0	0
T87K	0.0546	0.1213	0.3973	0.8136
T87L	0	0	0	0
T87M	0	0	0	0
T87N	0	0	0	0
T87P	0	0	0	0
T87Q	0	0	0	0
T87R	0.3569	0.6044	1.3793	0.7432
T87S	0.8814	1.0345	0.8737	0.3511
T87V	NaN	NaN	NaN	NaN
T87W	0	0	0	0
T87Y	NaN	NaN	NaN	NaN
F88A	0	0	0	0
F88C	0	0	0	0
F88D	0	0	0	0
F88E	0	0	0	0
F88G	0	0	0	0
F88H	0	0	0	0
F88I	0	0	0	0
F88K	0	0	0	0
F88L	0	0	0	0
F88M	0	0	0	0
F88N	0	0	0	0
F88P	0	0	0	0
F88Q	0	0	0	0
F88R	0	0	0	0
F88S	0	0	0	0
F88T	0	0	0	0
F88V	0	0	0	0
F88W	0	0	0	0
F88Y	0	0	0	0
P89A	0	0	0	0
P89C	0	0	0	0
P89D	0	0	0	0
P89E	0	0	0	0
P89F	0	0	0	0
P89G	0	0	0	0
P89H	0	0	0	0
P89I	0	0	0	0
P89K	0	0	0	0
P89L	0	0	0	0
P89M	0	0	0	0
P89N	0	0	0	0
P89Q	0	0	0	0
P89R	0	0	0	0
P89S	0	0	0	0
P89T	0	0	0	0
P89V	0	0	0	0
P89W	0	0	0	0
P89Y	0	0	0	0
I90A	0	0	0	0
I90C	0	0	0	0
I90D	0	0	0	0
I90E	0	0	0	0
I90F	0	0	0	0
I90G	0	0	0	0
I90H	0	0	0	0
I90K	0	0	0	0
I90L	0.0976	0.1763	0.4207	0.3512
I90M	0.1558	0.1699	0.2952	0.2725
I90N	0	0	0	0
I90P	NaN	NaN	NaN	NaN
I90Q	0	0	0	0
I90R	0	0	0	0
I90S	0	0	0	0
I90T	0	0	0	0
I90V	1.1059	0.9009	0.4679	0.3239
I90W	0	0	0	0
I90Y	0	0	0	0
N91A	0	0	0	0
N91C	0	0	0	0
N91D	0	0	0	0
N91E	0	0	0	0
N91F	0	0	0	0
N91G	0	0	0	0
N91H	0	0	0	0
N91I	0	0	0	0
N91K	0	0	0	0
N91L	0	0	0	0
N91M	0	0	0	0
N91P	0	0	0	0
N91Q	0	0	0	0
N91R	0	0	0	0
N91S	0	0	0	0
N91T	0	0	0	0
N91V	0	0	0	0
N91W	0	0	0	0
N91Y	0	0	0	0
C92A	0.8648	4.2572	35.0875	51.4311
C92D	NaN	NaN	NaN	NaN
C92E	0	0	0	0
C92F	0.6447	2.0578	8.2505	4.7711
C92G	0.1338	0.6342	2.8554	4.7062
C92H	NaN	NaN	NaN	NaN
C92I	NaN	NaN	NaN	NaN
C92K	NaN	NaN	NaN	NaN
C92L	0.9203	0.3897	0.115	0.2795
C92M	1.2225	2.6671	2.4856	1.3924
C92N	NaN	NaN	NaN	NaN
C92P	0.5923	2.9716	24.5668	25.5263
C92Q	0.3604	1.6548	14.2915	30.2514
C92R	0	0	0	0
C92S	0.9803	4.7317	29.0746	34.5928
C92T	0.3583	1.2244	7.3515	4.4027
C92V	0	0	0	0
C92W	0.7635	2.4855	6.5968	5.5514
C92Y	1.0084	5.1911	27.9165	38.515
Y93A	0	0	0	0
Y93C	0.2249	0.0842	0.0322	0.1598
Y93D	0	0	0	0
Y93E	0	0	0	0
Y93F	0.2995	1.0583	9.9649	7.3662
Y93G	0	0	0	0
Y93H	0	0	0	0
Y93I	0	0	0	0
Y93K	0	0	0	0
Y93L	0	0	0	0
Y93M	0	0	0	0
Y93N	0.0865	0.2415	5.3065	4.31
Y93P	0	0	0	0
Y93Q	0	0	0	0
Y93R	0	0	0	0
Y93S	0	0	0	0
Y93T	0	0	0	0
Y93V	0	0	0	0
Y93W	1.1121	5.9234	75.6086	182.8328
T94A	0	0	0	0
T94C	0	0	0	0
T94D	0	0	0	0
T94E	0	0	0	0
T94F	0	0	0	0
T94G	0	0	0	0
T94H	0	0	0	0
T94I	0	0	0	0
T94K	0	0	0	0
T94L	0	0	0	0
T94M	0	0	0	0
T94N	0	0	0	0
T94P	0	0	0	0
T94Q	0	0	0	0
T94R	0	0	0	0
T94S	0.0467	0.0426	0.027	0.1415
T94V	0	0	0	0
T94W	0	0	0	0
T94Y	0	0	0	0
E95A	0.2962	0.3786	0.3497	0.2103
E95C	0	0	0	0
E95D	0.7295	0.7556	0.4881	0.3038
E95F	0	0	0	0
E95G	0.0973	0.0909	0.1665	0.1719
E95H	0.0955	0.0583	0.0237	0.1798
E95I	0.4453	0.8194	0.9402	0.5075
E95K	0	0	0	0
E95L	0.2316	0.2367	0.1494	0.1661
E95M	0.2599	0.3684	0.2695	0.2659
E95N	0.2535	0.4348	0.3068	0.1727
E95P	0	0	0	0
E95Q	0	0	0	0
E95R	0	0	0	0
E95S	0.295	0.3157	0.2884	0.2053
E95T	0.3114	0.4064	0.7358	0.546
E95V	0.2514	0.4724	0.6069	0.3441
E95W	0	0	0	0
E95Y	0	0	0	0
G96A	0	0	0	0
G96C	0	0	0	0
G96D	0	0	0	0
G96E	0	0	0	0
G96F	NaN	NaN	NaN	NaN
G96H	NaN	NaN	NaN	NaN
G96I	NaN	NaN	NaN	NaN
G96K	0	0	0	0
G96L	0	0	0	0
G96M	0	0	0	0
G96N	0	0	0	0
G96P	0	0	0	0
G96Q	0	0	0	0
G96R	0	0	0	0
G96S	0	0	0	0
G96T	0	0	0	0
G96V	0	0	0	0
G96W	0	0	0	0
G96Y	0	0	0	0
Q97A	0.5459	0.6572	0.81	0.1611
Q97C	0.6199	0.7697	0.8601	0.3569
Q97D	0.2793	0.2454	0.2178	0.5222
Q97E	0.4302	0.3977	0.3503	0.3005
Q97F	0.3481	0.464	0.4632	0.3087
Q97G	0	0	0	0
Q97H	0.6061	0.7208	0.8011	0.4699
Q97I	0.6499	0.6896	0.4738	0.2574
Q97K	0.6789	0.7235	0.5339	0.3559
Q97L	0.7608	0.7761	0.5801	0.3498
Q97M	0.8343	1.0933	0.7983	0.4868
Q97N	0.7918	0.8889	0.6481	0.3415
Q97P	0.6268	0.6596	0.5681	0.2574
Q97R	0.1316	0.1311	0.1152	0.1188
Q97S	0.4256	0.4648	0.4975	0.3888
Q97T	0.5781	0.6025	0.6064	0.3877
Q97V	0.5723	0.7849	0.7694	0.4082
Q97W	0.5487	0.6473	0.5752	0.2717
Q97Y	0.4431	0.5589	0.5496	0.295
C98A	1.5682	1.5514	1.0424	0.4899
C98D	NaN	NaN	NaN	NaN
C98E	0	0	0	0
C98F	NaN	NaN	NaN	NaN
C98G	0.0741	0.0808	0.1324	0.3741
C98H	NaN	NaN	NaN	NaN
C98I	NaN	NaN	NaN	NaN
C98K	NaN	NaN	NaN	NaN
C98L	0	0	0	0
C98M	NaN	NaN	NaN	NaN
C98N	NaN	NaN	NaN	NaN
C98P	NaN	NaN	NaN	NaN
C98Q	NaN	NaN	NaN	NaN
C98R	0	0	0	0
C98S	0	0	0	0
C98T	NaN	NaN	NaN	NaN
C98V	0	0	0	0
C98W	0	0	0	0
C98Y	NaN	NaN	NaN	NaN
A99C	0.6795	0.5585	0.3946	0.3711
A99D	0	0	0	0
A99E	0.2051	0.144	0.0934	0.1179
A99F	0.037	0.0695	0.0214	0.294
A99G	0.9249	0.5444	0.2642	0.2773
A99H	0	0	0	0
A99I	0.2045	0.1716	0.092	0.2562
A99K	0.1719	0.1311	0.1446	0.1676
A99L	0.3424	0.2939	0.3066	0.2225
A99M	0.4682	0.4201	0.2815	0.1372
A99N	0.1959	0.0534	0.0604	0.3415
A99P	0	0	0	0
A99Q	0.5225	0.5861	0.3867	0.2848
A99R	0.2474	0.2292	0.1636	0.263
A99S	0.6771	0.5472	0.3414	0.2922
A99T	0.3248	0.2177	0.1651	0.3638
A99V	0.4679	0.3309	0.2211	0.3003
A99W	0	0	0	0
A99Y	0	0	0	0
P100A	0.497	0.5246	0.386	0.283
P100C	0	0	0	0
P100D	0	0	0	0
P100E	0	0	0	0
P100F	0	0	0	0
P100G	0	0	0	0
P100H	0	0	0	0
P100I	0	0	0	0
P100K	0	0	0	0
P100L	0	0	0	0
P100M	0	0	0	0
P100N	0	0	0	0
P100Q	0	0	0	0
P100R	0	0	0	0
P100S	0	0	0	0
P100T	0	0	0	0
P100V	0.1121	0.0698	0.029	0.254
P100W	0	0	0	0
P100Y	0	0	0	0
K101A	0.605	0.4938	0.3093	0.3218
K101C	0.7891	0.6785	0.5701	0.3943
K101D	NaN	NaN	NaN	NaN
K101E	0.3113	0.2764	0.3058	0.2021
K101F	0.0544	0.0551	0.0623	0.3416
K101G	0	0	0	0
K101H	0.5556	0.6605	0.5187	0.3949
K101I	0.3508	0.3045	0.3589	0.3408
K101L	0.3195	0.276	0.2492	0.2789
K101M	0.2872	0.2089	0.1767	0.1734
K101N	0.3942	0.3285	0.223	0.3101
K101P	0	0	0	0
K101Q	0.6636	0.4393	0.23	0.2293
K101R	0.7423	0.7605	0.5398	0.369
K101S	0.5828	0.494	0.3124	0.3228
K101T	0.6678	0.5864	0.3737	0.3426
K101V	0.5151	0.4631	0.448	0.3561
K101W	0	0	0	0
K101Y	0.0898	0.0632	0.0567	0.2325
P102A	0.0244	0.0169	0.0251	0.1174
P102C	0	0	0	0
P102D	0	0	0	0
P102E	0	0	0	0
P102F	0	0	0	0
P102G	0	0	0	0
P102H	0	0	0	0
P102I	0	0	0	0
P102K	0	0	0	0
P102L	0	0	0	0
P102M	0	0	0	0
P102N	0	0	0	0
P102Q	0	0	0	0
P102R	0	0	0	0
P102S	0	0	0	0
P102T	0	0	0	0
P102V	0.0483	0.039	0.0636	0.207
P102W	0	0	0	0
P102Y	0	0	0	0
P103A	1.1513	1.0978	0.7039	0.3706
P103C	1.0567	1.0547	0.6639	0.4504
P103D	0.6162	0.5284	0.3886	0.3568
P103E	0.5822	0.6113	0.6942	0.323
P103F	1.2022	1.755	1.4255	0.5882
P103G	1.032	1.0922	0.7768	0.4071
P103H	0.9558	1.1149	0.8697	0.5603
P103I	1.2853	1.5429	1.2105	0.5215
P103K	0.8661	0.9406	0.8099	0.5069
P103L	1.3349	1.7155	1.4358	0.6775
P103M	1.2582	1.6123	1.2322	0.5366
P103N	0.9184	0.8962	0.7537	0.338
P103Q	1.0452	1.0917	0.819	0.3439
P103R	0.8783	0.8674	0.6247	0.4649
P103S	1.0119	0.8635	0.5612	0.3467
P103T	1.0688	0.9558	0.6421	0.4112
P103V	1.2626	1.5421	1.2231	0.5474
P103W	1.3747	1.6962	1.103	0.629
P103Y	1.238	1.8594	1.2416	0.7225
